# Supplementary material for: Models for predicting risk of endometrial cancer: a systematic review
Source: Diagn Progn Res. 2025 Feb 4;9:3. doi: 10.1186/s41512-024-00178-0 (PMC11792366; doi:10.1186/s41512-024-00178-0)
Supplement: Supplementary file 2 — Additional file 2: Appendix S1 [file 41512_2024_178_MOESM2_ESM.zip]

Archive with 2 entries (2 files):
- Extracted dataR2.xlsx
- Search strategyR2.xlsx
