# Supplementary material for: Models for predicting risk of endometrial cancer: a systematic review
Source: Diagn Progn Res. 2025 Feb 4;9:3. doi: 10.1186/s41512-024-00178-0 (PMC11792366; doi:10.1186/s41512-024-00178-0)
Supplement: Supplementary file 2 — Additional file 2: Appendix S1 [file 41512_2024_178_MOESM2_ESM.zip › Extracted dataR2.xlsx]

## Sheet: Risk Score information
General information				Factors included in score
Paper	Author, Year, Model name (if applicable)	Country	Outcome	Age	Anthropometric measurement	Smoking history	Family history of EC	Age of menarche	Menopausal status	Age of menopause	Age of first live birth	Parity	HRT	OCP	Diabetes	PCOS	Genetic information	Abnormal uterine bleeding	USS findings	Endometrial hyperplasia	Biopsy findings	Other
The WID-EC test for the detection and risk prediction of endometrial cancer	Barrett et al., 2023	Austria (input from other centres across Europe)	Risk of EC	no	no	no	no	no	no	no	no	no	no	no	no	no	yes	no	no	no	no	Genetic info - methylation of CpGs
Identifying women 45 years and younger at elevated risk for endometrial hyperplasia or cancer	Beavis et al., 2023	US	EH/EC risk in women aged ≤45 undergoing endometrial sampling with AUB	yes	BMI	no	no	no	no	no	no	no	no	no	yes	yes	no	no	no	no	no	Ethnicity
Automated Prognostic Assessment of Endometrial Hyperplasia for Progression Risk Evaluation Using Artificial Intelligence	Rewcastle et al., 2023	Norway	Risk of EC after endometrial biopsy in patients with typical or atypical EH	yes	no	no	no	no	no	no	no	no	no	no	no	no	no	no	no	no	yes	Biopsy findings: percentage stroma, percentage lumen, ratio, SD of the lesser diameter of gland nuclei x 10
Development and Validation of a Nomogram Prediction Model for Endometrial Malignancy in Patients with Abnormal Uterine Bleeding	Ruan et al,. 2023	China	Risk of EC/atypical EH in women with AUB	yes	BMI	no	yes	no	no	no	no	no	no	no	yes	no	no	no	yes	yes	no	USS findings - endometrial thickness and blood flow RI
Risk prediction models for endometrial cancer: development and validation in an international consortium	Shi et al., 2023	US	Risk of EC in post-menopausal white women aged 45-85 years	yes	yes	yes	no	yes	no	no	yes	yes	yes	yes	yes	no	yes	no	no	no	no	Education status, history of hypertension, genetic factors were 18 SNPs prevously identified in a GWAS
Development and evaluation of polygenic risk scores for prediction of endometrial cancer risk in European women	Bafligil et al., 2022	UK	Risk of EC	no	no	no	no	no	no	no	no	no	no	no	no	no	yes	no	no	no	no	Various SNVs associated with EC
MicroRNAs as Predictors of Future Uterine Malignancy in Endometrial Hyperplasia without Atypia	Lin et al., 2022	Taiwan	Progression to EC in EH patients without atypia	no	no	no	no	no	no	no	no	no	no	no	no	no	yes	no	no	no	no	miRNA expression levels in biopsy tissue, they assess various different miRNAs in isolation and in combination with PTEN status
Statistical Meta-Analysis of Risk Factors for Endometrial Cancer and Development of a Risk Prediction Model Using an Artificial Neural Network Algorithm	Hutt et al., 2021	UK	Risk of EC	no	BMI	no	no	no	no	no	no	yes	yes	yes	yes	yes	no	no	no	no	no	IUD
A Novel Risk-Scoring Model for Prediction of Premalignant and Malignant Lesions of Uterine Endometrium Among Symptomatic Premenopausal Women	Srinivas et al., 2020	India	Risk of EC and pre-malignancy in symptomatic patients (premenopausal women with abnormal uterine bleeding)	yes	BMI	no	no	no	no	no	no	no	no	no	yes	no	no	yes	no	no	no
Evaluating polygenic risk scores in assessing risk of nine solid and hematologic cancers in European descendants	Choi et al., 2020	UK	Identify women with at least twofold elevated risk of EC	no	no	no	no	no	no	no	no	no	no	no	no	no	yes	no	no	no	no	Based on 19 SNPs at 17 loci
Prediction of Endometrial Hyperplasia and Cancer among Premenopausal Women with Abnormal Uterine Bleeding	Giannella et al., 2019	Italy	Risk of EH/EC in premenopausal women with abnormal uterine bleeding	no	BMI	no	no	no	no	no	no	no	no	no	yes	no	no	no	yes	yes	no	(USS and EH both yes because they were looking at EH on ultrasound)
Endometrial cancer risk prediction including serum-based biomarkers: Results from the EPIC cohort	Fortner et al., 2017	Germany, Turkey, Denmark, France, Italy, Greece	Risk of EC	no	BMI	yes	no	yes	yes	yes	yes	yes	yes	yes	no	no	no	no	no	no	no	Assorted biomarkers (CRP, IL6, IL1Ra, TNFa, DHEAS, estrone, estiadol, SHBG, androstenedione, C-peptide, IGFBP1, IGFBP2, HDL, tiglycerides, total cholesterol, glucose, adiponectin). Biomarkers used for limited biomarker model: adiponectin, estrone, IL1Ra, TNFa, triglycerides
An epidemiological model for prediction of endometrial cancer risk in Europe	Hüsing et al., 2016	Germany	Risk of EC in the next 5 years in Europeans	no	BMI	yes	no	yes	yes	yes	yes	yes	yes	yes	no	no	no	no	no	no	no
Development and validation of risk prediction algorithms to estimate future risk of common cancers in men and women: prospective cohort study	Hippisley-Cox and Coupland, 2015	UK	Risk of EC in next 10 years (amongst other cancers)	yes	BMI	yes	yes	no	no	no	no	no	no	no	yes	yes	no	no	yes	yes	no	EH as an USS finding, endometrial polyp, manic depression/schizophrenia, previous breast cancer, previous bowel cancer, family history of gynae cancer
Symptoms and risk factors to identify women with suspected cancer in primary care: derivation and validation of an algorithm	Hippisley-Cox and Coupland, 2013	UK	Risk of EC in next 2 years (amongst other cancers)	yes	BMI	yes	yes	no	no	no	no	no	no	no	yes	no	no	no	yes	yes	no	Deprivation score, COPD, endometrial polyp, anaemia, VTE, abdo pain, haematuria, IMB, PMB
Risk Prediction for Breast, Endometrial, and Ovarian Cancer in White Women Aged 50 y or Older: Derivation and Validation from Population-Based Cohort Studies	Pfeiffer et al., 2013	US	Risk of EC (also OC and BC)	no	BMI	yes	no	no	yes	yes	no	yes	yes	yes	no	no	no	no	no	no	no
Predicting the risk of endometrial cancer in postmenopausal women presenting with vaginal bleeding: the Norwich DEFAB risk assessment tool	Burbos et al., 2010	UK	Risk of EC in postmenopausal women with post-menopausal bleeding	yes	BMI	no	no	no	no	no	no	no	no	no	yes	no	no	yes	yes	yes	no	USS findings - endometrial thickness
Prospective Multicenter Evaluation of the Morphometric D-Score for Prediction of the Outcome of Endometrial Hyperplasias	Baak et al., 2001	Netherlands	Risk of EC in women with EH	no	no	no	no	no	no	no	no	no	no	no	no	no	no	no	no	no	yes	Volume percentage stroma, outer surface density of the glands, standard deviation of the shortest nuclear axis (specific biopsy findings)
A model for prediction of endometrial cancer	Dahlgren et al., 1989	Sweden	Risk of developing EC	yes	BMI	yes	no	no	no	no	no	yes	no	no	no	no	no	yes	no	no	no	AUB = oligomenorrhoea, hirsutism, parity = nulliparity or not
Architectural and nuclear morphometrical features together are more important prognosticators in endometrial hyperplasias than nuclear morphometrical features alone	Baak et al., 1988	Netherlands	Risk of EC in women with atypical endometrial hyperplasia	no	no	no	no	no	no	no	no	no	no	no	no	no	no	no	no	no	yes	Volume percentage stroma, outer surface density of the glands, standard deviation of the shortest nuclear axis (specific biopsy findings)

## Sheet: Risk Score Performance
		Development of risk score														Validation of risk score
Paper name	Author, Year	Data source	Population type	Sex/gender	Population size (n=number of participants)	Population age (mean (SD))	Median age	Population age range	Measures of effect	Sensitivity (%)	Specificity (%)	PPV	NPV	Discrimination (AUC (95% CI))	Calibration	Type of validation	Data source	Population type	Sex/gender	Population size (n=number of participants)	Population age (mean (SD))	Population age (Median)	Population age range	Sensitivity (%)	Specificity (%)	PPV	NPV	Discrimination (AUC (95% CI))	Calibration
The WID-EC test for the detection and risk prediction of endometrial cancer Internal validation	Barrett et al., 2023	FORECEE study	Women with symptoms, women with benign gynae conditions, healthy volunteers	female	1086					86 (WID-EC ≥ 0.14)	95 (WID-EC ≥ 0.14)					Internal	FORECEE study	Mix of EC cases and controls	female	289 (64 EC, 225 controls)				86 (WID-EC ≥ 0.14)	90 (WID-EC ≥ 0.14)			0.92 (0.88-0.97)
The WID-EC test for the detection and risk prediction of endometrial cancer Prospective validation	Barrett et al., 2023	FORECEE study	Women with symptoms, women with benign gynae conditions, healthy volunteers	female	1086											Prospective external	FORECEE study	Mix of EC cases and controls	female	150 (54 EC, 96 controls)				52 (WID-EC ≥ 0.14)	98 (WID-EC ≥ 0.14)			0.82 (0.74-0.89)
Identifying women 45 years and younger at elevated risk for endometrial hyperplasia or cancer	Beavis et al., 2023	John Hopkins' Enterprise System	Women aged 18-45 with AUB undergoing endometrial biopsy	female	3175		39
Automated Prognostic Assessment of Endometrial Hyperplasia for Progression Risk Evaluation Using Artificial Intelligence	Rewcastle et al., 2023	Stavanger University Hospital, Norway	Women who received a diagnosis of endometrial hyperplasia between 1980-2007	female	363	51		24-88		XR scanner 50 S60 scanner 42	XR scanner 92 S60 scanner 96	XR scanner 38 S60 scanner 52	XR scanner 95 S60 scanner 94	0.765 (0.655 - 0.875)
Development and Validation of a Nomogram Prediction Model for Endometrial Malignancy in Patients with Abnormal Uterine Bleeding	Ruan et al,. 2023	Women's Hospital, Zhejiang University School of Medicine	Women presenting with AUB between January 2013 and December 2015	female	1369		45							0.837 (0.800-0.874)		Internal	Women's Hospital, Zhejiang University School of Medicine	Women presenting with AUB between January 2013 and December 2015	female	468		45						0.912 (0.881-0.943)
Risk prediction models for endometrial cancer: development and validation in an international consortium	Shi et al., 2023	Epidemiology of Endometrial Cancer Consortium (E2C2)	EC cases and controls	female	15,727 (6665 cases, 9062 controls)	EC cases = 63.1 (7.2) Control = 62.8 (7.4)										External	Nurses Health Study (NHS), NHS II, PLCO	NHS I: Nurses aged 30-55 in 1976 NHS II: nurses aged 25-42 in 1989 PLCO: women aged 55-74 years attending screening centres	female	164,222 (68,150 NHS, 56,076 NHS II, 30,102 PLCO)		52 NHS, 52 NHS II, 61 PLCO)	45-75 NHS, 45-66 NHS II, 52-75 PLCO					(E = epidemiologic, E+G = epidemiologic and genetic) NHS E 0.647 (0.626-0.667), E+G 0.613 (0.570-0.656) NHS II E 0.693 (0.664-0.723) PLCO E 0.635 (0.606-0.664), E+G 0.665 (0.636-0.693)	Epidemiologic: Hosmer-Lemeshow 21.3 (p=0.019), Goodness of Fit χ^2 20 (p=0.018) Epidemiologic and genetic Hosmer-Lemeshow 20.5 (p=0.0025), Goodness of Fit χ^2 27.6 (p=0.001)
Development and evaluation of polygenic risk scores for prediction of endometrial cancer risk in European women	Bafligil et al., 2022	Manchester University NHS Foundation Trust, Systematic review of literature, ECAC GWAS	Women treated for EC and controls	female	1757 (555 EC, 1202 controls)		EC = 63.23, control = 59							PRS19 0.585 (0.56-0.61), PRS24 0.553 (0.52-0.58), PRS72 0.569 (0.54-0.60)		External	UK Biobank	General	female	118,636 (1676 cases, 116,960 controls)		EC = 61, control = 55						PRS19 0.557 (0.54-0.57), PRS24 0.531 (0.52-0.54), PRS72 0.535 (0.52-0.55)
MicroRNAs as Predictors of Future Uterine Malignancy in Endometrial Hyperplasia without Atypia	Lin et al., 2022	Chang Gung Memorial Hospital in Taiwan	High risk (with EH)	female	119 (25 EC, 94 control)					miR-30a-3p 60.0, miR-141 48.0, miR-200a 60.0, miR-200b 56.0, PTEN 52.0, miR-30a-3p + PTEN 50.0, miR-141 + PTEN 52.0, miR-200a + PTEN 76.0, miR-200b + PTEN 60.0	miR-30a-3p 67.4, miR-141 96.6, miR-200a 100, miR-200b 89.9, PTEN 100, miR-30a-3p + PTEN 98.9, miR-141 + PTEN 100, miR-200a + PTEN 100, miR-200b + PTEN 100			miR-30a-3p (0.623, 0.4751-0.7708), miR-141 (0.754, 0.6335-0.8738), miR-200a (0.783, 0.655-0.91), miR-200b (0.704, 0.5575-0.851)
Statistical Meta-Analysis of Risk Factors for Endometrial Cancer and Development of a Risk Prediction Model Using an Artificial Neural Network Algorithm	Hutt et al., 2021	Meta-analysis of 51 articles	general	female												External	National Cancer Institute	high risk		1200				75	98.78			Accuracy (no of correct predictions/total predictions) = 98.6%
A Novel Risk-Scoring Model for Prediction of Premalignant and Malignant Lesions of Uterine Endometrium Among Symptomatic Premenopausal Women	Bagepalli Srinivas et al., 2020	Kasturba Medical College and Kasturba Hospital Instituional	High risk (patients who had undergone endometrial biopsy	female	236 (14 cases)			≤55 years								Internal validation (split sampling)	236							85.7 (PAD30 ≥5)	87.6 (PAD30 ≥5)	0.306 (PAD30 ≥5)	0.989 (PAD30 ≥5)	0.848 (0.75-0.93)
Evaluating polygenic risk scores in assessing risk of nine solid and hematologic cancers in European descendants	Choi et al., 2020	UK Biobank	General population - women	female	214435									0.56 (0.54-0.58)
Prediction of Endometrial Hyperplasia and Cancer among Premenopausal Women with Abnormal Uterine Bleeding	Giannella et al., 2019	Scandiano and Modena hospitals	High risk (premenopausal patients with abnormal uterine bleeding)	female	240 (3 EC cases)		44 (IQR 40.0-48.5)			75.0 at best cut-off (ET > 11)	90.79 at best cut-off (ET > 11)	30.0 at best cut-off (ET > 11)	98.6 at best cut-off (ET > 11)	0.854 (0.803-0.896
Endometrial cancer risk prediction including serum-based biomarkers: Results from the EPIC cohort	Fortner et al., 2017	EPIC study	General	female	716 (247 cases, 469 controls)		57							(C statistics) 5 year EC-risk model 62.7 (58.5-67.0), biomarkers alone: 67.0 (62.9-71.1), EC score + all biomarkers: 68.5 (64.4-72.5), EC score + selected biomarkers: 67.7 (63.6-71.8)		Internal via bootstrapping (to adjust for optimism due to overfitting)	EPIC study	General	female	1000 bootstrapped samples		57						(C statistics - optimism score) Biomarkers alone: 62.3, EC score + all biomarkers: 64.7, EC score + selected biomarkers: 64.4
An epidemiological model for prediction of endometrial cancer risk in Europe	Hüsing et al., 2016	EPIC study	General		208,811 (855 EC cases)		50 at recruitment	95% between 27-68 at recruitment						C statistic = 77% (68-85%)	0.99
Development and validation of risk prediction algorithms to estimate future risk of common cancers in men and women: prospective cohort study	Hippisley-Cox and Coupland, 2015	QResearch practices in England and Wales	general	female	2,495,899 (6949 EC cases)	44.6 (15.9)		25-84								Internal	QResearch practices in England and Wales	general	female	822359	44.1 (15.9)			42.6 (from top 10% of patients at highest predicted risk)	90.1 (from top 10% of patients at highest predicted risk)			0.828 (0.819-0.837)
Symptoms and risk factors to identify women with suspected cancer in primary care: derivation and validation of an algorithm	Hippisley-Cox and Coupland, 2013	QResearch practices in England and Wales	general	female	1,240,864 (1015 EC cases)	50.3 (17.5)		25-89								Internal	QResearch practices in England and Wales	general	female	667603	50.1 (17.4)							0.91 (0.90-0.93)
Risk Prediction for Breast, Endometrial, and Ovarian Cancer in White Women Aged 50 y or Older: Derivation and Validation from Population-Based Cohort Studies	Pfieffer et al., 2013	PLCO and NIH-AARP studies	general	female	146,679 (1559 EC cases)											External	Nurses' Health Study (NHS)	general	female	37241			30-55					0.68 (0.66-0.70)
Predicting the risk of endometrial cancer in postmenopausal women presenting with vaginal bleeding: the Norwich DEFAB risk assessment tool	Burbos et al., 2010	A gynaecological centre in the UK (presume Norfolk and Norwich University Hospital)	High risk (presenting with post-menopausal bleeding)	female	3047 (149 EC cases)		59	37-97		81.9 (DEFAB ≥3), 67.8 (DEFAB ≥5)	50.1 (DEFAB ≥3), 74.1 (DEFAB ≥5)	0.0778 (DEFAB ≥3), 0.0710 (DEFAB ≥5)	0.982 (DEFAB ≥3), 0.978 (DEFAB ≥5)	0.7694 for DEFAB scores, 0.660 (DEFAB ≥3), 0.710 (DEFAB ≥5)
Prospective Multicenter Evaluation of the Morphometric D-Score for Prediction of the Outcome of Endometrial Hyperplasias	Baak et al., 2001	Department of Pathology, Free University Medical Centre (Amsterdam), Medical Centrer Alkmaar (Alkmaar), Gemini Ziekenhuis (Den Helder), University Hospital of Tromsø (Tromsø)														Internal	Free University Medical Center, Medical Center Alkmaar, Universty Hosptial of Tromsø	high-risk (endometrial hyperplasia patients)	Female	132	No-progression = 50 Progression = 58		No-progression 28-93 Progression 34-77)	100 (D ≤0 vs >1)	82 (D ≤0 vs >1)	0.38 (D ≤0 vs >1)	1 (D ≤0 vs >1)	Percentage of correctly identified cases = 86%
A model for prediction of endometrial cancer	Dahlgren et al., 1989	Sahlgren's Hospital, Göteborg, Department of Medicine, Göteborg, Cancer Registry of the National Board of Health and Welfare (Sweden)	High risk (with EC)	female	1,579 (63 retrospective EC, 107 prospective EC, 1,409 control)			31-70
Architectural and nuclear morphometrical features together are more important prognosticators in endometrial hyperplasias than nuclear morphometrical features alone	Baak et al., 1988		High risk (with EH)	female	2652 (480 EC, 39 atypical hyperplasia)

## Sheet: Risk Score Formulas
Author, Year	Risk score formula
Barrett et al., 2023
Beavis et al., 2023
Rewcastle et al., 2023
Ruan et al,. 2023
Shi et al., 2023
Bafligil et al., 2022
Lin et al., 2022
Hutt et al., 2021
Srinivas et al., 2020
Choi et al., 2020
Giannella et al., 2019
Fortner et al., 2017
Hüsing et al., 2016
Hippisley-Cox and Coupland, 2015
Hippisley-Cox and Coupland, 2013
Pfieffer et al., 2013
Burbos et al., 2010	Presence of diabetes = 2, endometrial thickness ≥ 14mm = 1, recurrent episodes of bleeding = 4, age ≥ 64 = 1, BMI ≥ 31 = 1, add scores to calculate Norwich DEFAB score (minimum 0, maximum 9)
Baak et al., 2001	D-score = 0.6229 + 0.0439 × (volume percentage stroma) − 3.9934 × Ln (standard deviation shortest nuclear axis) − 0.1592 ×( glands outer surface density)
Dahlgren et al., 1989
Baak et al., 2001	D-score = 0.6229 + 0.0439 × (volume percentage stroma) − 3.9934 × Ln (standard deviation shortest nuclear axis) − 0.1592 ×( glands outer surface density)

## Sheet: Instructions
For risk score information tab
If indicate “other genetic info” under the Genetic information tab, please specify which genetic information was used in the last column “other”
If you indicate “yes” in the Other imaging tab, please specify which imaging was used the last column “other”
For risk score performance tab
For data source, please indicate which type of data was used (hospital records, questionnaire etc)
For population type, if you indicate other please specity what type of population was used in the last column "other"
For measures of effect, please indicate which measures were used
EC = endometrial cancer
EH = endometrial hyperplasia
BMI = body mass index
WHR = weight to hip ratio
WHtR = weight to height ratio
HRT = hormone replacement therapy
OCP = oral contraceptive pill
IUD = intrauterine device
BRCA = breast cancer susceptibility protein
SNP = single nucleotide polymorphism
GRS = genetic risk score
NA = not applicable
AUC = area under the receiver operator curve
CI = confidence interval
