# Supplementary material for: Models for predicting risk of endometrial cancer: a systematic review
Source: Diagn Progn Res. 2025 Feb 4;9:3. doi: 10.1186/s41512-024-00178-0 (PMC11792366; doi:10.1186/s41512-024-00178-0)
Supplement: Supplementary file 2 — Additional file 2: Appendix S1 [file 41512_2024_178_MOESM2_ESM.zip › Search strategyR2.xlsx]

## Sheet: Embase
Embase search
29.01.22
	1	exp *ovary tumor/ or exp *Ovarian Neoplasms/	96895
	2	exp *endometrium cancer/ or exp *Endometrial Neoplasms/	40989
	3	exp *uterine cervix tumor/ or exp *Uterine Cervical Neoplasms/ or exp *uterine cervix cancer/	77502
	4	exp *vulva cancer/ or exp *Vulvar Neoplasms/ or exp *vulva carcinoma/ or exp *vulva tumor/	6776
	5	exp *vagina tumor/	3549
	6	((gyn?ecol* or vagina* or vulva* or cervix or cervical or endometri* or ovar*) adj3 (cancer* or carcinoma* or neoplas* or tumo?r*)).ti,ab,kw.	294123
	7	1 or 2 or 3 or 4 or 5 or 6	331932
	8	(risk* adj2 (predict* or estimat*)).ti,ab,kw.	119852
	9	((risk? or prediction) adj3 (model* or score? or tool?)).ti,ab,kw.	182578
	10	risk/ or risk assessment/ or risk factors/ or (risk* or predict*).ti.	2575439
	11	models, theoretical/ or models, biological/ or models, statistical/ or (model* or scor* or tool*).ti.	1332590
	12	10 and 11	161584
	13	8 or 9 or 12	379517
	14	7 and 13	5346
	15	limit 14 to (conference abstract or conference paper or "conference review")	1668
	16	14 not 15	3678
	17	limit 16 to english language	3527
		After duplicates deleted on EndNote	3385
Embase search
20.01.23
	1	exp *ovary tumor/ or exp *Ovarian Neoplasms/	102758
	2	exp *endometrium cancer/ or exp *Endometrial Neoplasms/	43503
	3	exp *uterine cervix tumor/ or exp *Uterine Cervical Neoplasms/ or exp *uterine cervix cancer/	81862
	4	exp *vulva cancer/ or exp *Vulvar Neoplasms/ or exp *vulva carcinoma/ or exp *vulva tumor/	7036
	5	exp *vagina tumor/	3643
	6	((gyn?ecol* or vagina* or vulva* or cervix or cervical or endometri* or ovar*) adj3 (cancer* or carcinoma* or neoplas* or tumo?r*)).ti,ab,kw.	313087
	7	1 or 2 or 3 or 4 or 5 or 6	351966
	8	(risk* adj2 (predict* or estimat*)).ti,ab,kw.	132433
	9	((risk? or prediction) adj3 (model* or score? or tool?)).ti,ab,kw.	211220
	10	risk/ or risk assessment/ or risk factors/ or (risk* or predict*).ti.	2772899
	11	models, theoretical/ or models, biological/ or models, statistical/ or (model* or scor* or tool*).ti.	1422168
	12	10 and 11	178966
	13	8 or 9 or 12	424767
	14	7 and 13	6101
	15	limit 14 to (conference abstract or conference paper or "conference review")	1833
	16	14 not 15	4268
	17	limit 16 to english language	4108
	18	limit 17 to yr="2022 - 2023"	652
		after removing duplicates on EndNote	608
		after merging with Medline and deleting duplicates	641

## Sheet: Medline
Medline_Ovid
29.01.22
	1	exp Endometrial Neoplasms/ or exp Ovarian Neoplasms/ or exp Uterine Cervical Neoplasms/	184316
	2	exp Vulvar Neoplasms/ or exp Vaginal Neoplasms/	13121
	3	((gyn?ecol* or vagina* or vulva* or cervix or cervical or endometri* or ovar*) adj3 (cancer* or carcinoma* or neoplas* or tumo?r*)).mp. [mp=title, abstract, original title, name of substance word, subject heading word, floating sub-heading word, keyword heading word, organism supplementary concept word, protocol supplementary concept word, rare disease supplementary concept word, unique identifie…	270680
	4	1 or 2 or 3	271602
	5	(risk* adj2 (predict* or estimat*)).ti,ab,kw.	81112
	6	((risk? or prediction) adj3 (model* or score? or tool?)).ti,ab,kw.	121943
	7	Risk Assessment/mt [Methods]	37260
	8	risk/ or risk assessment/ or risk factors/ or (risk* or predict*).ti.	1739227
	9	models, theoretical/ or models, biological/ or models, statistical/ or (model* or scor* or tool*).ti.	1278872
	10	8 and 9	114302
	11	5 or 6 or 7 or 10	285731
	12	4 and 11	3953
	13	limit 12 to english language	3864
		after removing duplicates on EndNote	3855
Medline
20.01.23
	Medline (Ovid MEDLINE® Epub Ahead of Print, In-Process & Other Non-Indexed Citations, Ovid MEDLINE® Daily and Ovid MEDLINE®) 1946 to present
	1	exp Endometrial Neoplasms/ or exp Ovarian Neoplasms/ or exp Uterine Cervical Neoplasms/	192713
	2	exp Vulvar Neoplasms/ or exp Vaginal Neoplasms/	13361
	3	((gyn?ecol* or vagina* or vulva* or cervix or cervical or endometri* or ovar*) adj3 (cancer* or carcinoma* or neoplas* or tumo?r*)).mp. [mp=title, book title, abstract, original title, name of substance word, subject heading word, floating sub-heading word, keyword heading word, organism supplementary concept word, protocol supplementary concept word, rare disease supplementary concept word, uniq…	284252
	4	1 or 2 or 3	285184
	5	(risk* adj2 (predict* or estimat*)).ti,ab,kw.	90160
	6	((risk? or prediction) adj3 (model* or score? or tool?)).ti,ab,kw.	143888
	7	Risk Assessment/mt [Methods]	38335
	8	risk/ or risk assessment/ or risk factors/ or (risk* or predict*).ti.	1840280
	9	models, theoretical/ or models, biological/ or models, statistical/ or (model* or scor* or tool*).ti.	1351091
	10	8 and 9	126158
	11	5 or 6 or 7 or 10	319351
	12	4 and 11	4531
	13	limit 12 to english language	4438
	14	limit 13 to yr="2022 - 2023"	655
		after removing duplicates on EndNote (including those from previous search)	588
		after merging with Embase and deleting duplicates	641
